# Supplementary material for: Initial Vestibular Function May Be Associated with Future Postural Instability in Parkinson’s Disease
Source: J Clin Med. 2022 Sep 23;11(19):5608. doi: 10.3390/jcm11195608 (PMC9570519; doi:10.3390/jcm11195608)
Supplement: Supplementary file 1 [file jcm-11-05608-s001.zip]

Archive with 1 entries (1 files):
- jcm-1918385-supplementary.pdf
